# Supplementary material for: ZmFAR1 and ZmABCG26 Regulated by microRNA Are Essential for Lipid Metabolism in Maize Anther
Source: Int J Mol Sci. 2021 Jul 24;22(15):7916. doi: 10.3390/ijms22157916 (PMC8348775; doi:10.3390/ijms22157916)
Supplement: Supplementary file 1 [file ijms-22-07916-s001.zip]

Archive with 4 entries (4 files):
- Supplementary Materials -20120719/Supplementary  Figures-20210718.pdf
- Supplementary Materials -20120719/Supplementary Table 1-20210719.xlsx
- Supplementary Materials -20120719/Supplementary Table 2-20210719.xlsx
- Supplementary Materials -20120719/Supplementary Table 3-20210719.xlsx
