# Supplementary material for: ZmFAR1 and ZmABCG26 Regulated by microRNA Are Essential for Lipid Metabolism in Maize Anther
Source: Int J Mol Sci. 2021 Jul 24;22(15):7916. doi: 10.3390/ijms22157916 (PMC8348775; doi:10.3390/ijms22157916)
Supplement: Supplementary file 1 [file ijms-22-07916-s001.zip › Supplementary Materials -20120719/Supplementary Table 1-20210719.xlsx]

## Sheet: Table S1
Table S1. Maize WBC/ABCG subfamily genes and their predicted miRNA regulators.
Groups	Known or potential miRNAs	miRNA locations	Predicted target genes	miRNA expression levels (CPM)
				W23										ocl4					mac1					ms23					B73				Oh43
				S2	S3	S4	S5	S6	S7	S8	S9	S10-S11	S12-S13	S3	S4	S5	S6	S7	S3	S4	S5	S6	S7	S3	S4	S5	S6	S7	S8a	S8b	S9	S10	S8	S9	S10
correlated	zma-miR164h-5p	chr8:121773385..121773405(+)	Zm00001d046537	0	0	0	0	0	0	0	0	0	0	0	0	0	0	0	0	0	0	0	0	0	0	0	0	0	0.892019	2.24247	8.38027	20.504	3.12877	11.4916	21.1538
	miRN495	chr1:110378807..110378826(-)	Zm00001d044442	0	2.83931	0	0	0	0	0	0	0	0	0	0	0	0	0	0	0	0	0	0	0	0	0	0	0	0.178404	0	0	0	0	0	0
	miRN831	chr4:15536012..15536029(+)	Zm00001d008512	0	2.24807	2.77864	2.79598	0.938026	0.490025	0	0	0	0	0	0	0	0	0	0	0	0	0	0	0	0	0	0	0	0	0	0.116939	0	0	0.131795	0.0917883
	miRN1319	chr5:13446796..13446813(+)	Zm00001d020811	0	0.683245	0.152832	0	0	0.137527	1.20225	1.96617	0.337762	0	0.154681	0.179313	0	0.247777	0	0.125544	0.501141	0.224285	0.499103	0.646589	0.509127	0.777097	0.791049	0.525278	0.701081	0	0.123696	0.238299	0	0.0975477	0	0.0917883
	miRN1774	chr1:20031370..20031387(-)	Zm00001d013960	0	0	0	0	0.643566	0.137527	0.912329	0.159	3.53089	0	0.260086	0	0.293017	0	0	0	0	0	0.0510998	0	0.169709	0	0	0	0	0	0	0	0.336132	0	0	0.106459
	miRN2017	chr7:14116164..14116186(+)	Zm00001d020811	2.55849	0.706988	1.95934	2.89696	0.402127	0.530097	0.569528	1.21561	0.482108	0	0	0.339301	0.0680233	0.123889	0	2.05349	1.36439	0.324433	0.882939	1.51181	1.01825	0.24987	0.292736	0.602602	0.634072	0	0.123696	0.355238	0	0	0	0
	miRN2025	chr3:214348131..214348151(-)	Zm00001d020811	1.38733	14.2459	9.45221	22.3933	16.4608	9.61803	5.49376	0.114548	0	0	0	0	0	0	0	7.08773	12.3078	12.4526	17.1122	10.6459	0	0.118064	0.118416	0.301301	0.288034	0	0	0	0	0	0	0
	miRN2102	chr5:206321493..206321513(-)	Zm00001d013960	0	0.495017	0.488173	0.242878	0.759324	0.275055	0.232147	0	0.132556	0	0	0	0	0	0	0.125544	0.853824	1.34152	0.664297	0	0	0	0	0	0	0	0	0	0	0	0	0
expressed	miRN1605	chr10:99219843..99219860(+)	Zm00001d043722	5.82571	0	0.106093	0.0766072	0	0	0	2.24655	1.11873	0.736693	3.79904	0.478168	1.17732	2.06747	3.26667	3.16723	1.56861	1.49803	2.11051	3.36971	2.54564	1.49922	1.75642	2.05258	2.06524	0.535211	1.37859	0.957618	0	0	0.131795	0.106459
	miRN1773	chr9:96794109..96794127(+)	Zm00001d046068	2.12615	0	0.605785	0.433874	0	0.825025	1.80594	0.871957	0.132556	1.51943	0.135971	1.81605	0	0.333031	0.725402	0.587339	0	0.124138	0	0.387022	0.678836	0.485998	0.498313	0.406356	0.60507	0	0	0	0	0	0	0
	miRN1774	chr1:20031370..20031387(-)	Zm00001d032601	0	0	0	0	0.643566	0.137527	0.912329	0.159	3.53089	0	0.260086	0	0.293017	0	0	0	0	0	0.0510998	0	0.169709	0	0	0	0	0	0	0	0.336132	0	0	0.106459
	miRN2070	chr10:87858763..87858780(+)	Zm00001d053049	0.231222	0.0628729	0	0	0	0	0.102245	0.184656	0	0.263296	0.339928	0.339301	0.15697	0	0	0	2.18129	1.45005	0.1022	0	0.509127	0.236127	0	0	0	0	0	0	0	0	0	0
	miRN2102	chr5:206321493..206321513(-)	Zm00001d032601	0	0.495017	0.488173	0.242878	0.759324	0.275055	0.232147	0	0.132556	0	0	0	0	0	0	0.125544	0.853824	1.34152	0.664297	0	0	0	0	0	0	0	0	0	0	0	0	0
	miRN2577	chr9:11066753..11066770(-); chr9:11096079..11096096(-)	Zm00001d019398	0	0.0549585	0.0764159	0.153214	0	0	0	0.114548	0	0	0.346782	0.59771	0.544187	1.36278	0.142658	0.368556	0	0	0.115268	0.173044	0	0	0	0	0	0	0	0	0	0	0	0
	miRN2609	chr4:246666434..246666452(+)	Zm00001d046537	0	0.125746	0	0	0	0.137481	0.102245	0.114548	0	0.245564	0	1.0179	0	0.499546	1.99485	0	0	0.248275	0.1022	0	0	0	0.0871604	0	0.346038	0	0	0	0	0	0	0
unexpressed	miRN432	chr8:141752075..141752092(+)	Zm00001d008512	0	0	0	0	0	0.137527	0	0	0	0	0	0	0	0	0	0.352404	0	0	0	0	0	0	0	0	0	0	0.123696	0	0	0	0	0
	miRN621	chr1:89375574..89375594(-)	Zm00001d013960	0	0	0	0	0	0	0	0	0	0	0	0	0	0	0	0	0	0	0	0	0	0	0	0	0	0	0	0.121361	0	0	0	0
	miRN1788	chr3:160382356..160382376(-)	Zm00001d018500	0	0	0	0	0	0	0	0	0	0	0	0	0.0680233	0	0	0	0	0	0	0	0	0	0	0	0	0	0	0	0	0	0	0
	miRN1473	chr1:219331824..219331847(+)	Zm00001d020811	0	0	0	0	0	0	0	0	0	0	0	0	0	0	0	0	0	0	0	0	0	0	0	0	0	0	0	0	0	0	0	0
	miRN1011	chr8:81772174..81772197(+)	Zm00001d020811	0	0	0	0	0	0	0	0	0	0	0	0	0	0	0	0	0	0	0	0	0	0	0	0	0	0	0	0	0	0	0	0
	miRN1840	chr8:75382176..75382199(-)	Zm00001d020811	0	0	0	0	0	0	0	0	0	0	0	0	0	0	0	0	0	0	0	0	0	0	0	0	0	0	0	0	0	0	0	0
	miRN525	chr2:134530847..134530864(-)	Zm00001d026706	0	0	0	0	0	0	0	0	0	0	0	0	0	0	0	0	0	0	0	0	0	0	0	0	0	0	0	0	0	0	0	0
	miRN1723	chr7:40693952..40693969(+)	Zm00001d026706	0	0	0	0	0	0	0	0	0	0	0	0	0	0	0	0	0	0	0	0	0	0	0	0	0	0	0	0	0	0	0	0
	miRN891	chr6:14466287..14466306(-)	Zm00001d028689	0	0	0	0	0	0	0	0	0	0	0	0	0	0	0	0	0	0	0	0	0	0	0	0	0	0	0	0	0	0	0	0
	miRN983	chr1:253461498..253461516(-)	Zm00001d032601	0.924889	0	0.106093	0.383036	0	0.117515	0	0	0	0.491129	0	0	0	0.166515	0	0	0	0.248275	0	0	0	0	0	0.105056	0.125013	0	0	0	0	0	0	0
	miRN621	chr1:89375574..89375594(-)	Zm00001d032601	0	0	0	0	0	0	0	0	0	0	0	0	0	0	0	0	0	0	0	0	0	0	0	0	0	0	0	0.121361	0	0	0	0
	zma-miR164d-3p	chr7:178154963..178154982(+)	Zm00001d046537	0.738814	0.109917	0	0.153214	0.0938026	0	0	0	0	0	0.414767	0.059771	0.20407	0.123889	0.324009	0.477948	0.306338	0.40059	0.665471	1.38435	0.509127	0.236127	0.411152	0	0.0960114	0	0	0	0	0	0	0
	miRN1723	chr7:40693952..40693969(+)	Zm00001d046537	0	0	0	0	0	0	0	0	0	0	0	0	0	0	0	0	0	0	0	0	0	0	0	0	0	0	0	0	0	0	0	0
	miRN832	chr10:124524785..124524803(+)	Zm00001d053049	0	0.0628729	0	0.0766072	0.187605	0	0	0	0	0	0.173391	0	0.293017	0.371666	0.18135	0.502177	0	0	0.217468	0.646589	0	0	0	0.105056	0	0	0	0	0	0	0	0.106459
