# Supplementary material for: ZmFAR1 and ZmABCG26 Regulated by microRNA Are Essential for Lipid Metabolism in Maize Anther
Source: Int J Mol Sci. 2021 Jul 24;22(15):7916. doi: 10.3390/ijms22157916 (PMC8348775; doi:10.3390/ijms22157916)
Supplement: Supplementary file 1 [file ijms-22-07916-s001.zip › Supplementary Materials -20120719/Supplementary Table 2-20210719.xlsx]

## Sheet: Sheet1
Table S2. Primers used in this study (Sequences in red indicate the edited target sites).
Construct or gene	Primer name	Sequence (5’ to 3’)
Plant transformation
pCas9-ZmFAR1	ZmFAR1-MT1-F	ATATATGGTCTCTGGCGACAGCGGGAGAAGGAGGCCAGTTTTAGAGCTAGAAATAGCAA
	ZmFAR1-MT2-R	ATTATTGGTCTCTAAACCCGGTGATGAGGAAGTTCTTGCTTCTTGGTGCCGC
pCas9-ZmABCG26	ZmABCG26-MT1-F	ATATATGGTCTCTGGCGAGCCTTCCGCCTTCCTGGCAGTTTTAGAGCTAGAAATAGCAA
	ZmABCG26-MT2-R	ATTATTGGTCTCTAAACATGTCGAAGTGGATCATCATGCTTCTTGGTGCCGC
Transformation identification
Bar	OGF41	TCTACCATGAGCCCAGAAC
	OGF42	TCAAATCTCGGTGACGGGCA
Genotype identification for T0, F1 and F2 plants
ZmFAR1	ZmFAR-T-F	CACCTGCATTTCTTTGCGG
	ZmFAR-T-R	GCGTGGATCGGAGAGAGAAA
ZmABCG26	ZmABCG26-T-F	GCCATCTTTCTTGCTCTAGCC
	ZmABCG26-T-R	CCCTGTACTCCACGTTCTCA
Construction of the prokaryotic expression vectors for ZmFAR1 and its mutants
ZmFAR1-MBP	ZmFAR1-MBP-F	TGTACTTCCAATCCAATGCGATGGGGAGTTCCTGCGTGAA
	ZmFAR1-MBP-R	TATCCACTTCCAATGCGCTATCACACGGAGGTGCTGGCGA
ZmFAR1-G101A	ZmFAR1-G101A-F	TTCCTCATCACCGCCGGGACCGGTTTCCTG
	ZmFAR1-G101A-R	CAGGAAACCGGTCCCGGCGGTGATGAGGAA
ZmFAR1-G104A	ZmFAR1-G104A-F	CACCGGCGGGACCGCTTTCCTGGCAAAAGT
	ZmFAR1-G104A-R	ACTTTTGCCAGGAAAGCGGTCCCGCCGGTG
ZmFAR1-Y327F	ZmFAR1-Y327F-F	GTGGCAAGACACCTTCGTGTTCACCAAGGC
	ZmFAR1-Y327F-R	GCCTTGGTGAACACGAAGGTGTCTTGCCAC
ZmFAR1-K331I	ZmFAR1-K331I-F	CTATGTGTTCACCATCGCCATGGGGGAGAT
	ZmFAR1-K331I-R	ATCTCCCCCATGGCGATGGTGAACACATAG
Subcellular localization in maize protoplasts
ZmABCG26	ZmABCG26-S-F	ACGAGCTCGGTACCCTCGAGATGGAGATCAGCGACGAGCA
	ZmABCG26-S-R	AGCTCCTCGCCCTTGCTCACTCTAGACAAGGGCGTGAGGCTGATC
ZmFAR1	ZmFAR1-S-F	ACGAGCTCGGTACCCTCGAGATGGGGAGTTCCTGCGTGAA
	ZmFAR1-S-R	AGCTCCTCGCCCTTGCTCACTCTAGACACGGAGGTGCTGGCGA
Subcellular localization in tobacco leaf
ZmABCG26	ZmABCG26-L-F	TCGACGACAAGACCGATGGAGATCAGCGACGAGCA
	ZmABCG26-L-R	TGAGGAGAAGAGCCGCAAGGGCGTGAGGCTGATC
qRT-PCR analysis
ZmFAR1	qFAR1-F	TGATGGATCCTGTGGTCCTC
	qFAR1-R	CGGGACCACATCAAGAACAC
ZmABCG26	qABCG26-F	GCGGAGGACGATCATCACG
	qABCG26-R	CCCAGCGAGGAGAAGTGGT
zma-miR164h-5p	zma-miR164h-5p-F	CGGCGGTGGAGAAGCAGGGCA
	zma-miR164h-5p-RT	GTCGTATCCAGTGCAGGGTCCGAGGTATTCGCACTGGATACCACACG
U6 snRNA	U6-RT	GTGCAGGGTCCGAGGTTTTGGACCATTTCTCGAT
	U6-F	GGAACGATACAGAGAAGATTAGCA
	Universal	GTGCAGGGTCCGAGGT
ZmCyanase	qCyanase-F	GCTGGTGAGGAGGAGAAACA
	qCyanase-R	CAGCAATCATGCCAGGTAGA
ZmUbi2	qUbi2-F	CGACAACGTGAAGGCGAAGA
	qUbi2-R	ACGCAGATACCCAGGTACAGC
Functional molecular markers for detecting CRISPR/Cas9 editing mutations
ZmFAR1	ZmFAR1-F	GGTGTCGCCGAGTTTCTCG
	ZmFAR1-R	CGGAGAGAGAAATACAGTAACAAAGTA
	ZmFAR1-F2	CACCTGCATTTCTTTGCGG
	ZmFAR1-R2	GCGTGGATCGGAGAGAGAAA
	ZmFAR1-F3	GCTGCCGTCCTTCGTCGAC
	ZmFAR1-R3	AAAGGGAGAGAAATGAAGCACAGG
ZmABCG26	ZmABCG26-F-1	GCAAGGCAACGGATCAGAC
	ZmABCG26-R-1	CCATCTTTTGACGGCCACA
	ZmABCG26-F-2	AAGTGGAGTGCCAGCGCCT
	ZmABCG26-R-2	CTTTTGACGGCCACAGATGATGATCC
