# Supplementary material for: ZmFAR1 and ZmABCG26 Regulated by microRNA Are Essential for Lipid Metabolism in Maize Anther
Source: Int J Mol Sci. 2021 Jul 24;22(15):7916. doi: 10.3390/ijms22157916 (PMC8348775; doi:10.3390/ijms22157916)
Supplement: Supplementary file 1 [file ijms-22-07916-s001.zip › Supplementary Materials -20120719/Supplementary Table 3-20210719.xlsx]

## Sheet: Table S3
Table S3. Expression levels of ZmABCG26 and ZmFAR1 in anther transcriptome data.
Table S3-1. Expression levels (RPKM values) of ZmABCG26 and ZmFAR1 in transcriptome data of ms23 mutant and WT anthers
Genotypes and stages	ZmABCG26	ZmFAR1
WT_S3_r1	0.506396	0.447946
WT_S3_r2	0.16029	0.535051
WT_S4_r1	0.147636	0.392709
WT_S4_r2	0.196057	0.627175
WT_S5_r1	0.0339617	0.604614
WT_S5_r2	0.0134265	0.280112
WT_S6_r1	2.789	0.70914
WT_S6_r2	9.36928	1.9856
WT_S7_r1	8.83327	2.32446
WT_S7_r2	12.0298	1.75612
ms23_S3	0.731289	0.192715
ms23_S4_r1	1.43036	0.22461
ms23_S4_r2	2.10001	0.189267
ms23_S5_r1	0.0513224	0.128487
ms23_S5_r2	0.0903682	0.105578
ms23_S6_r1	0.0159653	0.233155
ms23_S6_r2	0.0933444	0.249269
ms23_S7_r1	0.0161568	0.208985
ms23_S7_r2	0.0331726	0.290669
Table S3-2. Expression levels (RPKM values) of ZmABCG26 and ZmFAR1 in transcriptome data of lob30 mutant and WT anthers
Genotypes and stages	ZmABCG26	ZmFAR1
WT_S5_r1	0.163957	0.569092
WT_S5_r2	0.285425	0.406327
WT_S6_r1	3.77389	0.433653
WT_S6_r2	3.63212	0.435592
WT_S6_r3	3.30018	0.438814
WT_S7_r1	6.01365	0.420815
WT_S7_r2	4.41919	0.269036
WT_S7_r3	7.06077	0.476689
WT_S8a_r1	8.74004	0.534737
WT_S8a_r2	24.8002	0.865479
WT_S8a_r3	24.0186	9.91322
WT_S8b_r1	83.3427	75.0089
WT_S8b_r2	41.1553	27.2021
WT_S8b_r3	100.395	115.535
WT_S8b-9_r1	282.943	449.618
WT_S8b-9_r2	414.953	628.681
WT_S8b-9_r3	592.092	561.647
WT_S9_r1	953.142	5199.8
WT_S9_r2	646.897	2244.56
WT_S9_r3	1289.59	6149.56
WT_S9-10_r1	1551.9	6576.66
WT_S9-10_r2	1511.58	8532.54
WT_S9-10_r3	1015.55	4958.15
WT_S10_r1	0.126805	383.691
WT_S10_r2	2.25404	110.335
WT_S10_r3	10.7719	433.845
WT_S11_r1	0.163162	3.70815
WT_S11_r2	0.082644	204.595
WT_S11_r3	0.0974684	4.6832
WT_S12_r1	0.0306123	1.23458
WT_S12_r2	0.125266	1.23192
WT_S12_r3	0.056699	0.635388
lob30_S5_r1	0.021218	0.557617
lob30_S5_r2	0.0437811	0.184527
lob30_S5_r3	0.0113793	0.671459
lob30_S6_r1	2.33652	0.403908
lob30_S6_r2	3.60182	0.459705
lob30_S6_r3	4.36361	0.393881
lob30_S7_r1	8.34053	0.126997
lob30_S7_r2	7.95416	0.447985
lob30_S8b_r1	64.9275	46.1792
lob30_S8b_r2	155.127	169.367
lob30_S8a_r1	8.72458	0.814272
lob30_S8a_r2	9.42078	1.38711
lob30_S8b-9_r1	420.963	1210
lob30_S8b-9_r2	352.691	577.659
lob30_S8b-9_r3	446.394	994.982
lob30_S9_r1	1533.33	5994
lob30_S9_r2	1204.72	6239.74
lob30_S9_r3	1023.8	4030.47
lob30_S9-10_r1	1251.11	6192.1
lob30_S9-10_r2	1152.51	5718.54
lob30_S10_r1	257.192	2612.68
lob30_S10_r2	234.494	1226.83
lob30_S10_r3	204.248	1620.01
lob30_S11_r1	95.8975	687.991
lob30_S11_r2	163.037	695.425
lob30_S11_r3	19.8643	149.435
lob30_S12_r1	0.395415	5.17248
lob30_S12_r2	11.0425	95.35
Table S3-3. Expression levels (RPKM values) of ZmABCG26 and ZmFAR1 in transcriptome data of p5126-ZmLOB30 and WT anthers
Genotypes and stages	ZmABCG26	ZmFAR1
WT_S5_r1	4.11228	1.13354
WT_S5_r2	0.139679	0.929247
WT_S5_r3	5.87425	0.391934
WT_S6_r1	9.50353	0.846996
WT_S6_r2	8.14353	0.864368
WT_S6_r3	8.72483	0.642225
WT_S7_r1	9.66024	1.02084
WT_S7_r2	7.07946	1.51585
WT_S7_r3	6.59936	1.16097
WT_S8a_r1	31.2579	0.764753
WT_S8a_r2	27.4528	0.372133
WT_S8a_r3	22.3312	0.459647
WT_S8b_r1	328.848	358.303
WT_S8b_r2	191.739	221.451
WT_S8b-9_r1	199.631	171.461
WT_S8b-9_r2	1026.19	2189.26
WT_S8b-9_r3	641.639	512.152
WT_S9_r1	1638.6	5422.53
WT_S9_r2	1888.29	6157.48
WT_S9_r3	2043.26	7340.82
WT_S9-10_r1	1387.11	5868.57
WT_S9-10_r2	1936.63	6473.45
WT_S10_r1	152.786	298.811
WT_S10_r2	360.283	599.005
WT_S11_r1	0.129318	4.79641
WT_S11_r2	0.416841	1.01523
WT_S11_r3	0.305609	4.65756
WT_S12_r1	0.233488	1.55655
WT_S12_r2	0.0993526	1.12693
WT_S12_r3	0.0738365	0.921408
p5126-LOB30_S5_r1	0.0261054	1.27504
p5126-LOB30_S5_r2	1.25688	1.77089
p5126-LOB30_S5_r3	1.45599	0.858071
p5126-LOB30_S6_r1	12.0507	0.954056
p5126-LOB30_S6_r2	12.0752	1.70153
p5126-LOB30_S6_r3	4.01744	0.902448
p5126-LOB30_S7_r1	17.6548	1.34912
p5126-LOB30_S7_r2	15.5478	1.50127
p5126-LOB30_S7_r3	27.8905	0.850299
p5126-LOB30_S8a_r1	16.574	2.0406
p5126-LOB30_S8a_r2	22.3595	0.87205
p5126-LOB30_S8a_r3	25.5409	1.23028
p5126-LOB30_S8b_r1	215.909	196.434
p5126-LOB30_S8b_r2	128.852	117.048
p5126-LOB30_S8b-9_r1	307.928	287.907
p5126-LOB30_S8b-9_r2	141.922	94.8867
p5126-LOB30_S8b-9_r3	69.4172	140.777
p5126-LOB30_S9_r1	165.913	180.223
p5126-LOB30_S9_r2	172.885	378.261
p5126-LOB30_S9_r3	421.744	2351.3
p5126-LOB30_S9_r4	77.9765	633.233
p5126-LOB30_S9-10_r1	572.018	1547.99
p5126-LOB30_S9-10_r2	869.393	1707.17
p5126-LOB30_S9-10_r3	1148.91	3860.71
p5126-LOB30_S9-10_r4	555.223	2832.16
p5126-LOB30_S10_r1	13.9715	309.972
p5126-LOB30_S10_r2	0.931419	153.537
p5126-LOB30_S10_r3	0.46635	468.928
p5126-LOB30_S11_r1	0.507885	143.756
p5126-LOB30_S11_r2	0.128475	496.443
p5126-LOB30_S12_r1	0.743861	35.8213
p5126-LOB30_S12_r2	0.664601	83.6627
Table S3-4. Expression levels (RPKM values) of ZmABCG26 and ZmFAR1 in transcriptome data of ms7-6007 mutant and WT anthers
Genotypes and stages	ZmABCG26	ZmFAR1
WT_S5_r1	12.2233	0.941108
WT_S5_r2	0.10607	1.20969
WT_S5_r3	3.61787	0.528867
WT_S6_r1	18.7133	2.08694
WT_S6_r2	17.4003	1.41929
WT_S7_r1	16.0083	1.18209
WT_S7_r2	14.788	1.80438
WT_S8a_r1	33.0832	0.638687
WT_S8a_r2	29.9997	0.49301
WT_S8a_r3	44.4318	1.01454
WT_S8a_r4	35.7573	0.75206
WT_S8b_r1	741.948	528.351
WT_S8b_r2	491.731	265.604
WT_S8b_r3	177.93	142.641
WT_S8b-9_r1	1235.03	2849.39
WT_S8b-9_r2	1874.18	6700.32
WT_S8b-9_r3	1749.8	4455
WT_S9_r1	2211.24	7782.19
WT_S9_r2	2489.06	7914.6
WT_S9-10_r1	2741.11	7815.98
WT_S9-10_r2	2958.13	7534.23
WT_S9-10_r3	2918.07	7175.43
WT_S10_r1	0.561888	75.6782
WT_S10_r2	1.29795	23.5759
WT_S10_r3	0.0558715	362.378
WT_S11_r1	0.172657	0.684904
WT_S11_r2	0.22174	0.256553
WT_S11_r3	0.371687	136.325
WT_S12_r1	0.149431	0.29021
WT_S12_r2	0.049314	0.183395
WT_S12_r3	0	0.280751
ms7_S5_r1	7.58114	0.352821
ms7_S5_r2	0.17885	0.525768
ms7_S5_r3	11.4869	0.6491
ms7_S6_r1	12.0443	2.22683
ms7_S6_r2	16.9684	2.71656
ms7_S6_r3	23.0093	1.10578
ms7_S7_r1	28.4224	0.747327
ms7_S7_r2	21.498	0.860183
ms7_S8a_r1	28.4115	0.665347
ms7_S8a_r2	38.3164	0.937814
ms7_S8a_r3	25.8713	0.912734
ms7_S8a_r4	27.428	0.585688
ms7_S8a_r5	36.0711	1.01936
ms7_S8b_r1	106.703	92.6641
ms7_S8b_r2	223.916	176.758
ms7_S8b-9_r1	482.189	513.083
ms7_S8b-9_r2	418.048	330.781
ms7_S9_r1	577.87	192.457
ms7_S9_r2	529.429	268.565
ms7_S9_r3	392.074	234.972
ms7_S9-10_r1	417.833	171.938
ms7_S9-10_r2	568.277	168.956
ms7_S9-10_r3	508.451	198.05
ms7_S10_r1	593.662	148.724
ms7_S10_r2	271.806	140.579
ms7_S10_r3	345.591	122.658
ms7_S11_r1	0.428751	1.76233
ms7_S11_r2	0.231603	0.679063
ms7_S11_r3	0.709032	1.45801
ms7_S12_r1	0.277497	0.729869
ms7_S12_r2	0.146855	1.33875
Table S3-5. Expression levels (RPKM values) of ZmABCG26 and ZmFAR1 in transcriptome data of p5126-ZmMs7 and WT anthers
Genotypes and stages	ZmABCG26	ZmFAR1
WT_S6_r1	2.24518	1.44334
WT_S6_r2	3.58689	0.771705
WT_S6_r3	0.361178	1.63261
WT_S7_r1	15.317	1.93914
WT_S7_r2	13.4157	2.06467
WT_S8a_r1	175.151	75.1464
WT_S8a_r2	49.1072	6.83248
WT_S8b_r1	440.22	808.665
WT_S8b_r2	260.051	570.44
WT_S9_r1	1859.79	4365.07
WT_S9_r2	865.213	2554.09
WT_S10_r1	87.4784	259.257
WT_S10_r2	54.3166	183.553
p5126-Ms7_S6_r1	3.5027	1.22732
p5126-Ms7_S6_r2	5.19647	5.66374
p5126-Ms7_S7_r1	6.71905	35.6234
p5126-Ms7_S7_r2	40.6227	259.515
p5126-Ms7_S8a_r1	92.4365	535.909
p5126-Ms7_S8a_r2	90.2133	620.635
p5126-Ms7_S8b_r1	260.473	1596.64
p5126-Ms7_S8b_r2	214.831	1376.5
p5126-Ms7_S9_r1	155.734	1411.06
p5126-Ms7_S9_r2	179.437	993.094
p5126-Ms7_S10_r1	66.6286	437.685
p5126-Ms7_S10_r2	1.16512	146.168
Table S3-6. Expression levels (RPKM values) of ZmABCG26 and ZmFAR1 in transcriptome data of ms30-6028 mutant and WT anthers
Genotypes and stages	ZmABCG26	ZmFAR1
WT_S5_r1	0.119354	1.49435
WT_S5_r2	0.159065	2.10532
WT_S5_r3	1.08914	3.92185
WT_S6_r1	2.55948	1.95535
WT_S6_r2	4.08902	1.04546
WT_S6_r3	0.41174	2.21177
WT_S7_r1	17.4613	2.62704
WT_S7_r2	15.2938	2.7971
WT_S8a_r1	199.67	101.804
WT_S8a_r2	55.9818	9.25627
WT_S8b_r1	501.847	1095.54
WT_S8b_r2	296.455	772.801
WT_S9_r1	2120.15	5913.56
WT_S9_r2	986.335	3460.14
WT_S10_r1	99.7247	351.228
WT_S10_r2	61.9205	248.667
WT_S11_r1	1.54395	4.74658
WT_S11_r2	0	2.25371
WT_S11_r3	0.263765	83.1951
ms30_S5_r1	1.8077	5.95239
ms30_S5_r2	1.27286	2.44047
ms30_S6_r1	7.34529	4.14316
ms30_S6_r2	5.73156	6.06123
ms30_S6_r3	3.90068	1.54734
ms30_S7_r1	19.4464	3.40731
ms30_S7_r2	22.5216	2.63161
ms30_S7_r3	12.9562	3.23967
ms30_S8a_r1	26.6868	5.20917
ms30_S8a_r2	37.2883	5.35348
ms30_S8b_r1	349.46	891.937
ms30_S8b_r2	665.819	1475.03
ms30_S8b_r3	660.871	1287.74
ms30_S9_r1	1586.31	4148.27
ms30_S9_r2	1996.04	4246.96
ms30_S9_r3	1775.52	4527.9
ms30_S10_r1	554.705	1281.69
ms30_S10_r2	487.787	641.076
ms30_S11_r1	0	9.85446
ms30_S11_r2	3.5733	40.7169
Table S3-7. Expression levels (RPKM values) of ZmABCG26 and ZmFAR1 in transcriptome data of ms33-6038 mutant and WT anthers
Genotypes and stages	ZmABCG26	ZmFAR1
WT_S5_r1	0.204731	1.60865
WT_S5_r2	2.46843	3.62034
WT_S5_r3	0.362135	2.39246
WT_S6_r1	3.62515	1.38199
WT_S6_r2	4.59834	1.80673
WT_S7_r1	7.94023	2.72326
WT_S7_r2	7.3201	1.54002
WT_S7_r3	7.76953	1.43363
WT_S8a_r1	13.5952	1.47818
WT_S8a_r2	17.4297	1.19874
WT_S8a_r3	13.1864	1.41556
WT_S8b_r1	197.63	123.261
WT_S8b_r2	26.1752	9.92053
WT_S8b_r3	326.818	256.375
WT_S9_r1	1123.73	3481.16
WT_S9_r2	1417.82	5300.81
WT_S9_r3	894.383	2496.68
ms33_S5_r1	0.123856	1.39837
ms33_S5_r2	0.0168451	1.68307
ms33_S5_r3	0.398314	1.5682
ms33_S6_r1	3.43798	1.64596
ms33_S6_r2	1.52773	1.82786
ms33_S6_r3	2.26481	1.16204
ms33_S7_r1	10.8483	1.85004
ms33_S7_r2	8.95857	1.45914
ms33_S7_r3	17.4539	1.657
ms33_S8a_r1	65.1437	11.7273
ms33_S8a_r2	67.8582	13.5974
ms33_S8a_r3	56.6882	16.3273
ms33_S8b_r1	285.699	176.272
ms33_S8b_r2	180.252	153.49
ms33_S8b_r3	67.0295	34.4542
ms33_S9_r1	633.62	522.697
ms33_S9_r2	45.5544	137.373
ms33_S9_r3	661.834	1395.7
